# Supplementary material for: Understanding the Interplay of Maternal Mental Health, Social Support, and Sociodemographic Factors in Promoting Exclusive Breastfeeding in Kinshasa
Source: Nutrients. 2025 Dec 25;18(1):65. doi: 10.3390/nu18010065 (PMC12787543; doi:10.3390/nu18010065)
Supplement: Supplementary file 1 [file nutrients-18-00065-s001.zip]

Archive with 11 entries (11 files):
- english-104458-tables-S1,S2.pdf
- Figure-S1.pdf
- Figure-S1.png
- Figure-S2.pdf
- Figure-S2.png
- Figure-S3.pdf
- Figure-S3.png
- Figure-S4.pdf
- Figure-S4.png
- Figure-S5.pdf
- Figure-S5.png
